# Supplementary material for: CNPY3 Promotes Human Breast Cancer Progression and Metastasis via Modulation of the Tumor Microenvironment
Source: Curr Issues Mol Biol. 2025 Oct 24;47(11):883. doi: 10.3390/cimb47110883 (PMC12651230; doi:10.3390/cimb47110883)
Supplement: Supplementary file 1 [file cimb-47-00883-s001.zip]

Archive with 2 entries (2 files):
- Supplemental Figures.pdf
- Supplemental Table S1.pdf
